# Supplementary material for: Establishing a Statistical Link between Network Oscillations and Neural Synchrony
Source: PLoS Comput Biol. 2015 Oct 14;11(10):e1004549. doi: 10.1371/journal.pcbi.1004549 (PMC4605746; doi:10.1371/journal.pcbi.1004549)
Supplement: S1 Dataset — Two datasets used for Fig 7 and Fig 8 were included in S1_Dataset. They were named as CA1_data and V4_data respectively. Details of data format were described in README file of each dataset. (ZIP) [file pcbi.1004549.s004.zip]

Archive with 18 entries (11 files):
- datasets/
- datasets/CA1_data/
- datasets/CA1_data/CA1_data.mat
- __MACOSX/
- __MACOSX/datasets/
- __MACOSX/datasets/CA1_data/
- __MACOSX/datasets/CA1_data/._CA1_data.mat
- datasets/CA1_data/README
- __MACOSX/datasets/CA1_data/._README
- __MACOSX/datasets/._CA1_data
- datasets/V4_data/
- datasets/V4_data/README
- __MACOSX/datasets/V4_data/
- __MACOSX/datasets/V4_data/._README
- datasets/V4_data/V4_data.mat
- __MACOSX/datasets/V4_data/._V4_data.mat
- __MACOSX/datasets/._V4_data
- __MACOSX/._datasets
