# Supplementary material for: Establishing a Statistical Link between Network Oscillations and Neural Synchrony
Source: PLoS Comput Biol. 2015 Oct 14;11(10):e1004549. doi: 10.1371/journal.pcbi.1004549 (PMC4605746; doi:10.1371/journal.pcbi.1004549)
Supplement: S1 Dataset — Two datasets used for Fig 7 and Fig 8 were included in S1_Dataset. They were named as CA1_data and V4_data respectively. Details of data format were described in README file of each dataset. (ZIP) [file pcbi.1004549.s004.zip › datasets/CA1_data/README]

README for CA1_data.mat
%%%%%%%%%%%%%

This dataset is used for Figure 7. In that experiment, we recorded two neurons in two different scenarios: with or without oscillatory common inputs. The file is stored in  MATLAB (*.mat) format and you have to use MATLAB to load it.

The experiment was designed by Pengcheng Zhou and Shawn Burton. Data was collected by Shawn Burton in Nathan Urban’s lab (https://www.bio.cmu.edu/labs/urban/). Any inquiry of reusing data should contact Pengcheng Zhou (zhoupc1988@gmail.com) or Shawn Burton (sdburton@gmail.com).  

%%%%%%%%%%%%%% 

7 MATLAB variables are inside: 

data1_nan: 	spike train data of neuron 1 in the first scenario (without common oscillatory inputs). It's a MATLAB struct data type with 2 fields. 
	t0t1:	1 X 2 vector, time range of the spike train. unit: second
	tsp: 	50 X 1 cell structure data. Each cell element is the spike time for one trial, which is a vector with variable length (depends on the number of spikes in that trial). 

data1_osc: 	spike train data of neuron 1 in the second scenario (with common oscillatory input). It has the same fields as data1_nan. 

data2_nan: 	spike train data of neuron 2 in the first scenario. It has the same fields as data1_nan; 

data2_osc: 	spike train data of neuron 2 in the second scenario. It has the same fields as data1_nan; 

Fs:		Sampling frequency for the discretization (1ms each bin)

freq: 	frequency of the oscillation. unit: Hz

oscPhase: 	3000 X 50 matrix, phase of the oscillation at each temporal bin in the second scenario (with oscillation). This is the same for two neurons (data1_osc and data2_osc). Each column is the data for one trial and there are 50 trials in total. The bin size is 1 ms.
