# Supplementary material for: Establishing a Statistical Link between Network Oscillations and Neural Synchrony
Source: PLoS Comput Biol. 2015 Oct 14;11(10):e1004549. doi: 10.1371/journal.pcbi.1004549 (PMC4605746; doi:10.1371/journal.pcbi.1004549)
Supplement: S1 Dataset — Two datasets used for Fig 7 and Fig 8 were included in S1_Dataset. They were named as CA1_data and V4_data respectively. Details of data format were described in README file of each dataset. (ZIP) [file pcbi.1004549.s004.zip › datasets/V4_data/README]

README for V4_data.mat 
%%%%%%%%%%%%%

This dataset is used for Figure 8. In that experiment, we recorded two neurons from V4 area of the monkey while it was fixing his eyes on the screen. The file is stored in  MATLAB (*.mat) format and you have to use MATLAB to load it.

Data is collected by Adam Snyder in Matthew Smith lab (http://www.smithlab.net/). Any inquiry of reusing data should contact Pengcheng Zhou (zhoupc1988@gmail.com) or Adam Snyder (adam@adamcsnyder.com)
%%%%%%%%%%%%%

There are two MATLAB variables for this dataset: 

neuron1: 	spike train of neuron 1 and its related local field potential. It is a MATLAB struct data type and has 4 fields: 
	tsp: 	spike trains. 200 X 1 cell structure. Each cell element is the spike train of one trial. 
	lfp: 	local field potential. 3000 X 200 matrix. Each column is the local field potential for one trial and the sampling frequency is 1000 Hz. 
	Fs: 	sampling frequency for local frequency. 1000 Hz. 
	t0t1: 	range of the experimental recording. unit: second

neuron2: 	spike train of neuron 2 and its related local field potential. It has the same data structure as neuron 1. 
